# Supplementary material for: Screening for Plant Volatile Emissions with Allelopathic Activity and the Identification of L-Fenchone and 1,8-Cineole from Star Anise (Illicium verum) Leaves
Source: Plants (Basel). 2019 Oct 28;8(11):457. doi: 10.3390/plants8110457 (PMC6918414; doi:10.3390/plants8110457)
Supplement: Supplementary File 1 [file plants-08-00457-s001.zip]

Archive with 1 entries (1 files):
- plants-614809-SI.xlsx
