# Supplementary material for: Screening for Plant Volatile Emissions with Allelopathic Activity and the Identification of L-Fenchone and 1,8-Cineole from Star Anise (Illicium verum) Leaves
Source: Plants (Basel). 2019 Oct 28;8(11):457. doi: 10.3390/plants8110457 (PMC6918414; doi:10.3390/plants8110457)
Supplement: Supplementary File 1 [file plants-08-00457-s001.zip › plants-614809-SI.xlsx]

## Sheet: Elongation (R&H)
Appendix A
Name	Family	H (%)	Criteria	R (%)	Criteria
Illicium verum Hook.f	Schisandraceae	0	****	0	****
Crateva religiosa G.Forst.	Capparaceae	13.8	****	105
Shorea robusta C .F.Gaertn.	Dipterocarpaceae	65.6	***	109
Artabotrys uncinatus (Lam.) Merr.	Annonaceae	68.2	***	101
Sinomenium acutum (Thunb.) Rehder et E.H.Wilson	Menispermaceae	68.8	***	101
Cinnamomum cassia (L.) J.Presl	Lauraceae	68.9	***	97
Dendrobium sp.	Orchidaceae	69.7	***	95
Ricinus communis L.	Euphorbiaceae	75.3	**	93
Atractylodes chinensis (Bunge) Koidz.	Asteraceae	77.2	**	91
Cinnamomum burmannii (Nees & T.Nees) Blum	Lauraceae	77.3	**	87	*
Tabebuia chrysotricha (Mart. ex DC.) Standl.	Bignoniaceae	77.3	**	89	*
Piper longum L.	Piperaceae	78.2	**	85	*
Terminalia bellirica (Gaertn.) Roxb.	Combretaceae	78.5	**	83	*
Clivia nobilis Lindl.	Amaryllidaceae	78.6	**	107.1
Tinospora tuberculata (Lam.) Beumée ex K.Heyne	Menispermaceae	79.5	*	94.3
Malpighia glabra L.	Malpighiaceae	79.5	**	109.8
Arctium lappa L.	Asteraceae	80.3	*	75.8	**
Podophyllum peltatum L.	Berberidaceae	80.7	*	84.5	*
Ceiba pentandra (L.) Gaertn.	Malvaceae	81.8	*	100.6
Santalum album L.	Santalaceae	81.8	*	115.2
Acacia catechu (L.f.) Willd.	Fabaceae	82.7	*	94
Polygala senega L. var. latifolia Torr. et A.Gray	Polygalaceae	83.5	*	108.6
Tectona grandis L.f.	Lamiaceae	83.9	*	105
Valeriana fauriei Briq.	Caprifoliaceae	84.7	*	116.6
Derris elliptica (Wall.) Benth.	Fabaceae	85.1	*	115.1
Celosia argentea L.	Amaranthaceae	85.5	*	90.4
Ficus religiosa L.	Moraceae	85.6	*	88.3	*
Croton sublyratus Kurz	Euphorbiaceae	86	*	95.8
Eucommia ulmoides Oliv.	Eucommiaceae	87.2	*	108.1
Achras sapota L.	Sapotaceae	87.5	*	110.1
Tapeinochilos ananassae (Hassk.) K.Schum.	Costaceae	87.6	*	108.8
Digitalis lanata Ehrh.	Plantaginaceae	87.7	*	104.8
Tacca chantrieri André	Dioscoreaceae	87.8	*	98.8
Croton sublyratus Kurz	Euphorbiaceae	88.3	*	100.1
Saraca indica L.	Fabaceae	89		85	*
Sterculia balanghus L.	Malvaceae	89.2		106.8
Trichosanthes anguina L	Cucurbitaceae	89.3		93.6
Zingiber officinale Rosc.	Zingiberaceae	89.7		89.5	*
Adenophora triphylla A.DC. var. japonica (Regel.) Hara	Campanulaceae	90.1		85.4	*
Tapeinochilos ananassae (Hassk.) K.Schum.	Costaceae	90.1		109.3
Crinum asiaticum L. var. japonicum Baker	Amaryllidaceae	90.7		86.7	*
Aquilaria sinensis (Lour.) Spreng.	Thymelaeaceae	90.7		113.4
Curcuma longa L.	Zingiberaceae	90.9		92.9
Plumeria rubra L.	Apocynaceae	90.9		95.6
Akebia quinata (Houtt.) Decne.	Lardizabalaceae	91.5		97.7
Lucuma nervosa A.DC.	Sapotaceae	91.7		110.5
Piper kadsura (Choisy) Ohwi	Piperaceae	91.8		110.5
Angelica acutiloba (Siebold & Zucc.) Kitag.	Apiaceae	92.2		117.1
Strobilanthes flaccidifola Nees	Acanthaceae	92.2		194
Cinnamomum burmanni (Nees & T.Nees) Blume	Lauraceae	93.1		96.1
Alpinia katsumadae Hayata	Zingiberaceae	93.2		104.8
Scrophularia ningpoensis Hemsl.	Scrophulariaceae	93.7		101.2
Carapa guianensis Aubl.	Meliaceae	94		101.2
Psidium cattleianum Afzel. ex Sabine var. lucidum Hort.	Myrtaceae	94.3		94
Murraya paniculata (L.) Jack	Rutaceae	94.3		97.3
Pongamia pinnata (L.) Pierre	Fabaceae	94.5		99.2
Theobroma cacao L.	Malvaceae	94.5		99.9
Eucommia ulmoides Oliv.	Eucommiaceae	94.6		97.3
Richardella dulcifica (Schumach. & Thonn.) Baehni	Sapotaceae	94.8		81.4	*
Derris malaccensis Prain	Fabaceae	95.4		73.7	**
Oenothera tetraptera Cav.	Onagraceae	95.5		80.4	*
Theobroma cacao L.	Malvaceae	95.7		77.4	**
Terminalia chebula Retz.	Combretaceae	95.7		106.4
Richardella dulcifica (Schumacher & Thonn.) Baehni	Sapotaceae	95.8		88.5	*
Morinda citrifolia L.	Rubiaceae	96.2		75.9	**
Bistorta sp.	Polygonaceae	96.2		77.4	**
Hedychium coronarium Koen.	Zingiberaceae	96.2		91.5
Salvia miltiorrhiza Bunge	Lamiaceae	96.7		104.8
Geranium thunbergii Siebold ex Lindl. & Paxton	Geraniaceae	96.7		112.5
Euodia hupehensis Dode	Rutaceae	97.1		90.4
Astragalus membranaceus (Fisch.) Bunge	Fabaceae	97.1		106.7
Momordica cochinchinensis (Lour.) Spreng.	Cucurbitaceae	98		110.6
Croton sublyratus Kurz	Euphorbiaceae	98.3		101
Cestrum nocturnum L.	Solanaceae	98.3		114.4
Lippia dulcis Trevir.	Verbenaceae	98.7		97.1
Melia azedarach L.	Meliaceae	98.8		118.6
Hernandia sonora L.	Hernandiaceae	98.9		102.6
Datura stramonium L. var. inermis (Juss. ex Jacq.) Fernald	Solanaceae	98.9		109
Epimedium sagittatum (Siebold & Zucc.) Maxim.	Berberidaceae	100		138.9
Eugenia uniflora L.	Myrtaceae	100		175.5
Abelmoschus manihot (L.) Medik.	Malvaceae	100.55		133.5
Strophanthus gratus (Wall. & Hook.) Baill.	Apocynaceae	100.99		89.7	*
Astragalus membranaceus (Fisch.) Bunge	Fabaceae	101.43		75	**
Rhoeo discolor (L'Hér.) Hance	Commelinaceae	101.87		89	*
Coffea arabica L.	Rubiaceae	102.31		90
Trichosanthes bracteata (Lam.) Voigt	Cucurbitaceae	102.75		121.5
Myrciaria cauliflora (Mart.) O.Berg	Myrtaceae	103.19		112.7
Sauropus androgynus (L.) Merr.	Phyllanthaceae	103.63		122.2
Pyrrosia adnascens (Sw.) Ching.	Polypodiaceae	104.07		128.8
Ervatamia pandacaqui (Lam.) Pichon	Apocynaceae	104.51		113.6
Datura metel L.	Solanaceae	104.95		108.9
Petasites japonicus (Siebold & Zucc.) Maxim.	Asteraceae	105.39		85.2	*
Datura stramonium L.	Solanaceae	105.83		117
Argemone mexicana L.	Papaveraceae	106.27		26.5	****
Annona muricata L.	Annonaceae	106.71		122.2
Cinnamomum zeylanicum Nees.	Lauraceae	107.15		99.8
Platycodon grandiflorus (Jacq.) A.DC.	Campanulaceae	107.59		83.3	*
Trewia nudiflora L.	Euphorbiaceae	108.03		90.4
Piper nigrum L.	Piperaceae	108.47		19.4	****
Dichroa febrifuga Lour.	Hydrangeaceae	108.91		81	*
Adiantum trapeziforme L.	Pteridaceae	109.35		99.1
Calophyllum inophyllum L.	Calophyllaceae	109.79		79.4	*
Bixa orellana L.	Bixaceae	110.23		91.4
Strophanthus gratus (Wall. & Hook.) Baill.	Apocynaceae	110.67		114.5
Rhoeo discolor (L'Hér.) Hance	Commelinaceae	111.11		128.5
Apios americana Medik.	Fabaceae	111.55		119.5
Tetragonia tetragonoides (Pall.) Kuntze	Aizoaceae	111.99		135.5
Dichroa febrifuga Lour.	Hydrangeaceae	112.43		126.5
Amomum subulatum Roxb.	Zingiberaceae	112.87		124.5
Hibiscus rosa-sinensis L.	Malvaceae	113.31		84	*
Litchi chinensis Sonn.	Sapindaceae	113.75		100
Ephedra gerardiana Wall. ex Stapf	Ephedraceae	114.19		116.8
Glehnia littoralis F.Schmidt ex Miq.	Apiaceae	114.63		123.7
Dianella ensifolia (L.) DC.	Xanthorrhoeaceae	115.07		115.1
Aristolochia debilis Siebold & Zucc.	Aristolochiaceae	115.51		119.4
Atractylodes japonica Koidz. ex Kitam.	Asteraceae	115.95		119.4
Calophyllum inophyllum L.	Calophyllaceae	116.39		131.5
Cinnamomum cassia (L.) J.Presl	Lauraceae	116.83		117
Cynara scolymus L.	Asteraceae	117.71		124.6
Piper nigrum L.	Piperaceae	118.15		98.4
Syzygium cumini (L.) Skeels	Myrtaceae	118.59		80.2	*
Pleuropterus multiflorum (Thunb.) Turcz. ex Nakai	Polygonaceae	119.03		103.1
Cinnamomum daphnoides Siebold & Zucc.	Lauraceae	119.47		93
Coptis japonica (Thunb.) Makino var. major (Miq.) Satake	Ranunculaceae	119.91		93
Syzygium samarangense (Blume) Merr. & L.M.Perry	Myrtaceae	120.35		98.4
Ligusticum sinense Oliv.	Apiaceae	120.79		99.5
Aloe africana Mill.	Asphodelaceae	121.23		95.7
Leonurus japonicus Houtt.	Lamiaceae	121.67		97.2
Carapa guianensis Aubl.	Meliaceae	122.11		101.6
Hymenaea courbaril L.	Fabaceae	122.55		103.8
Sterculia nobilis Sm.	Malvaceae	122.99		80.4	*
Angelica dahurica (Hoffm.) Benth. & Hook.f. ex Franch. & Sav.	Apiaceae	123.43		96.5
Psidium guajava L.	Myrtaceae	123.87		94.3
Euphorbia milii Des Moul.	Euphorbiaceae	124.31		99.4
Terminalia chebula Retz.	Combretaceae	124.75		100
Macadamia integrifolia Maiden et Betche	Proteaceae	125.19		93.6
Averrhoa carambola L.	Oxalidaceae	125.63		120.9
Citrus hystrix DC.	Rutaceae	126.07		88.5	*
Pimenta racemosa (Mill.) J.W.Moore	Myrtaceae	126.51		92.9
	Mean (M)	98.0132		100.662
	Standard Deviation (SD)	18.3766		21.4592
	M-0.5 SD	88.8	*	89.9	*
	M-1.0 SD	79.6	**	79.2	**
	M-1.5 SD	70.4	***	68.5	***
	M-2.0 SD	61.2	****	57.7	****
